# Supplementary material for: Structural basis for Gemin5 decamer-mediated mRNA binding
Source: Nat Commun. 2022 Sep 2;13:5166. doi: 10.1038/s41467-022-32883-z (PMC9440017; doi:10.1038/s41467-022-32883-z)
Supplement: Supplementary file 4 — Source Data [file 41467_2022_32883_MOESM4_ESM.xlsx]

## Sheet: Fig. 5a-5b
Fig. 5a-5b	Gel images

## Sheet: Supplementary Fig. 7
Supplementary Fig. 7	Gel images
